# Supplementary material for: In silico Proteomic Analysis Provides Insights Into Phylogenomics and Plant Biomass Deconstruction Potentials of the Tremelalles
Source: Front Bioeng Biotechnol. 2020 Apr 3;8:226. doi: 10.3389/fbioe.2020.00226 (PMC7147457; doi:10.3389/fbioe.2020.00226)
Supplement: Supplementary file 1 [file Table_1.XLSX]

## Sheet: MEROPS
Table S1: Distribution of peptidases and peptidase inhibitors families among the Tremellales species.
	05/00	68-887.2	ATCC 20509	ATCC 28783	BCC8398	CBS 10117T	CBS 10118T	CBS 10435	CBS 10737T	CBS 569T	CBS 6039T	CBS 6273	CBS 7118T	CBS 7805	CBS 7841T	CBS 7855	CBS 8507T	CBS 8886	DSM 1558	DSM 27192	DSM 27421	H99	JCM 13614	JCM 24511	JCM 2954T	JCM 2956T	JCM 2961T	JCM 9039T	JEC21	NRRL Y 17943	NRRL Y 50378	Phaff54-35	Phaff89-39	RY1	tr26	WM276	Total
A01A	7	11	13	9	13	14	13	10	11	13	11	11	10	8	9	9	10	10	8	11	10	8	10	11	8	7	7	8	8	9	12	9	9	6	9	8	350
A22B	1	1	1	1	1	1	1	1	1	1	1	1	1	1	1	1	1	1	1	1	1	1	1	1	1	1	1	1	1	1	1	1	1	1	1	1	36
A28A	1	1	1	1	1	1	1	1	1	1	1	1	1	1	1	1	1	1	1	1	1	1	1	1	1	1	1	1	1	1	1	1	1	1	1	1	36
A	9	13	15	11	15	16	15	12	13	15	13	13	12	10	11	11	12	12	10	13	12	10	12	13	10	9	9	10	10	11	14	11	11	8	11	10	422
C01B	1	1	1	1	1	0	1	1	0	1	0	0	0	1	0	0	1	1	1	0	0	0	2	0	1	2	1	1	0	1	1	1	1	1	1	0	25
C02A	1	1	1	1	1	1	0	1	1	1	1	1	1	1	1	1	0	0	1	1	1	1	1	1	1	1	1	1	0	1	1	1	1	1	1	1	32
C110	0	0	1	0	0	0	0	0	0	0	0	0	0	0	0	0	0	0	0	0	0	0	0	0	0	0	0	0	0	0	0	0	0	0	0	0	1
C115	1	0	0	0	0	0	0	0	0	0	0	0	0	0	0	0	0	0	0	0	0	0	1	0	0	0	0	1	0	0	0	0	0	0	0	0	3
C12	2	3	2	1	2	2	2	2	2	2	2	2	2	3	1	1	2	2	2	4	2	2	2	3	3	3	3	2	2	3	3	2	2	3	2	2	80
C13	1	1	1	1	1	1	1	1	1	1	1	1	1	1	1	1	1	1	1	1	1	1	1	1	1	1	1	1	1	1	1	1	1	1	1	1	36
C14B	1	2	2	2	2	2	3	2	3	2	3	3	2	3	2	2	2	3	3	3	2	3	2	3	4	3	4	1	2	2	2	3	4	6	2	4	94
C15	0	1	1	0	0	0	0	0	0	0	0	0	0	0	0	0	0	0	0	1	0	0	0	1	0	0	1	0	0	0	0	1	0	0	0	0	6
C19	16	15	14	15	13	12	15	15	15	13	14	14	14	15	14	15	14	14	14	14	14	13	14	15	14	15	14	14	13	14	16	15	14	14	14	14	512
C26	9	10	8	9	8	10	9	9	10	8	9	9	9	11	9	9	9	9	8	9	9	8	9	8	10	9	9	9	8	9	10	9	9	10	9	7	323
C44	5	4	4	4	4	4	4	4	4	4	4	4	4	5	4	4	4	4	4	5	4	4	4	5	5	5	5	4	4	4	5	5	5	4	4	4	154
C45	0	0	1	0	0	0	0	0	0	0	0	0	0	1	0	0	0	0	0	0	0	0	0	0	0	0	0	0	0	0	0	0	0	0	0	0	2
C48	3	3	2	2	2	2	2	2	3	2	2	2	2	2	2	2	2	2	2	2	3	2	2	2	2	2	2	2	2	2	2	2	2	2	2	2	76
C50	1	0	1	1	1	1	1	1	1	1	1	1	1	1	1	1	1	1	1	1	1	1	1	1	1	1	1	1	1	1	1	1	1	1	1	1	35
C54	1	1	1	1	1	1	1	1	1	1	1	1	1	1	1	1	1	1	1	1	1	1	1	1	1	1	1	1	1	1	1	1	1	1	1	1	36
C56	3	1	3	2	1	2	1	2	2	1	2	2	1	2	1	1	2	2	2	2	2	1	3	3	4	2	2	1	1	2	3	2	2	2	3	1	69
C65	0	1	1	1	1	1	1	1	1	1	1	1	1	1	1	1	1	1	0	1	1	1	1	1	1	1	1	1	1	1	1	1	1	1	1	1	34
C78B	1	1	1	1	1	1	1	1	1	1	1	1	1	1	1	1	1	1	0	1	1	1	1	1	1	1	1	1	1	1	2	1	1	1	1	1	36
C85	1	1	1	1	1	1	1	1	1	1	1	1	1	1	1	1	1	1	1	1	1	1	1	1	1	1	1	1	1	1	1	1	1	1	1	1	36
C85A	0	1	1	1	0	1	0	0	0	1	1	1	0	1	0	0	0	0	0	1	0	0	0	1	1	0	0	1	0	1	1	1	0	1	0	0	16
C85B	0	1	1	0	1	1	1	1	1	1	1	1	0	1	1	1	1	1	1	1	0	1	1	1	1	0	1	1	1	1	1	1	1	1	1	1	31
C86	1	1	1	1	1	1	1	1	1	1	1	1	1	1	1	1	1	1	1	1	1	1	1	1	1	1	1	1	1	1	1	1	1	1	1	1	36
C97	1	1	1	0	1	1	1	1	1	1	1	1	1	1	1	1	1	1	0	1	2	1	1	1	0	1	1	1	1	1	1	1	1	1	1	1	34
C	49	50	50	45	43	45	46	47	49	44	47	47	43	54	43	44	45	46	43	51	46	43	49	51	53	50	51	46	41	48	54	51	49	53	47	44	1707
G01	0	0	0	0	0	0	0	0	0	0	0	0	0	0	0	0	0	0	0	1	0	0	0	0	0	0	0	0	0	0	0	0	0	0	0	0	1
G	0	0	0	0	0	0	0	0	0	0	0	0	0	0	0	0	0	0	0	1	0	0	0	0	0	0	0	0	0	0	0	0	0	0	0	0	1
																																					0
I32	1	0	0	0	0	0	0	0	0	0	0	0	0	0	0	0	0	0	0	1	0	0	0	1	0	0	0	0	0	0	0	0	1	0	0	0	4
I51	0	1	1	0	0	0	0	1	0	0	0	0	0	0	1	1	1	1	0	0	0	0	0	0	0	0	1	0	0	1	0	0	0	0	0	0	9
I	1	1	1	0	0	0	0	1	0	0	0	0	0	0	1	1	1	1	0	1	0	0	0	1	0	0	1	0	0	1	0	0	1	0	0	0	13
M01	6	4	4	3	3	3	3	3	3	3	3	3	3	4	6	5	3	3	3	3	3	3	3	3	3	2	3	3	3	3	3	3	3	3	3	3	118
M03A	10	1	2	1	1	1	1	1	1	1	2	2	2	1	2	2	1	1	1	1	2	2	1	1	1	1	1	1	2	3	1	1	1	1	1	2	57
M06	0	0	0	0	0	0	0	0	0	0	0	0	0	0	0	0	0	0	0	0	0	0	0	0	0	1	0	0	0	0	0	0	0	0	0	0	1
M10B	0	0	0	0	0	0	0	0	0	0	0	0	0	0	0	0	0	0	0	0	0	0	0	0	0	0	0	0	0	0	0	0	1	0	0	0	1
M12B	0	1	1	1	1	1	1	1	1	1	1	1	1	1	0	1	1	1	1	1	1	1	0	1	1	0	1	0	1	0	0	1	0	0	1	0	26
M12X	0	0	0	0	0	0	0	0	0	0	0	0	0	0	1	0	0	0	0	0	0	0	1	0	0	0	0	1	1	0	1	0	1	1	0	1	8
M13	1	1	1	1	1	1	1	1	1	1	1	1	1	1	1	1	1	1	1	1	1	1	1	1	1	1	1	1	1	1	1	1	1	1	1	1	36
M14A	1	1	1	1	1	1	1	1	1	1	1	1	1	1	1	1	1	1	1	1	1	1	1	1	1	1	1	1	1	1	1	1	1	1	1	1	36
M16A	2	1	1	1	1	1	1	1	1	1	2	2	2	1	3	3	1	1	1	1	2	1	1	1	1	1	2	1	1	1	1	1	1	1	1	1	46
M16B	3	2	2	2	2	3	3	3	3	2	2	2	2	2	2	2	3	3	2	2	2	2	2	2	2	3	2	2	2	3	2	2	2	2	2	2	81
M16C	1	1	1	1	1	1	1	1	1	1	1	1	1	1	2	2	1	1	1	1	1	1	1	1	1	1	1	1	1	1	1	1	1	1	1	1	38
M17	0	0	2	0	0	0	0	0	0	0	0	0	0	0	0	0	0	0	0	0	0	0	0	0	0	0	0	0	0	0	0	0	0	0	0	0	2
M18	1	1	1	1	1	1	1	1	1	1	1	1	1	1	1	1	1	1	2	1	1	1	1	1	1	1	1	1	1	1	1	1	1	2	1	1	38
M19	1	2	1	3	1	3	4	3	2	1	3	3	2	1	1	1	3	4	3	3	2	1	2	3	1	1	1	4	1	1	5	5	2	1	2	1	78
M20A	4	11	4	4	6	7	6	6	6	6	6	6	6	2	1	1	6	6	4	8	6	5	10	9	4	2	2	9	5	5	6	9	4	3	4	4	193
M20D	1	3	3	0	2	2	1	1	2	2	1	1	1	5	0	0	1	1	0	5	1	1	5	5	0	0	0	3	1	0	1	3	0	0	0	2	54
M20F	2	2	2	2	2	2	2	2	2	2	2	2	2	2	2	2	2	2	2	2	2	2	2	2	2	2	2	2	2	2	3	2	2	2	2	2	73
M20X	0	0	3	0	1	1	1	0	0	1	0	0	0	0	0	0	0	0	0	1	0	1	0	1	0	0	0	0	0	0	1	0	0	2	0	0	13
M24A	3	4	3	3	3	3	3	3	3	3	3	3	3	3	3	3	3	3	3	3	3	3	3	3	3	3	3	3	3	3	3	3	3	4	3	3	110
M24B	5	5	5	5	5	5	5	5	5	5	5	5	5	4	4	4	5	5	5	4	5	5	5	5	5	5	5	5	5	5	4	5	4	4	4	5	172
M24X	2	1	2	1	2	2	2	2	2	2	2	2	2	2	2	2	2	2	1	3	2	3	2	3	2	2	2	2	3	2	2	2	2	1	3	3	74
M28A	0	0	0	0	0	0	0	0	0	0	0	0	0	1	0	1	0	0	0	0	0	1	0	1	0	1	1	0	0	0	0	0	0	0	0	0	6
M28B	1	1	1	1	1	1	1	1	1	1	1	1	1	1	1	1	1	1	1	1	1	1	1	1	1	1	1	1	1	1	1	1	1	1	1	1	36
M28E	2	4	2	1	2	3	3	2	2	2	2	2	2	1	1	1	2	2	1	3	2	2	1	3	3	1	1	1	2	3	2	4	1	1	2	2	71
M28F	0	0	0	0	0	0	0	0	0	0	0	0	0	0	0	0	0	0	0	0	0	0	0	0	0	0	0	0	0	0	0	0	0	0	1	0	1
M28X	2	2	2	2	2	2	2	2	2	2	2	2	2	2	2	2	2	2	2	2	2	1	2	1	2	2	2	2	2	2	2	2	2	2	2	2	70
M36	1	1	1	1	1	1	1	1	1	1	1	1	1	1	1	1	1	1	1	2	1	1	1	1	2	1	1	1	1	1	1	1	1	1	1	1	38
M38	4	14	8	8	8	10	11	10	10	7	7	7	7	12	4	4	10	10	6	11	7	6	15	10	8	6	6	10	6	10	10	9	7	6	8	7	299
M41	2	2	2	2	2	2	2	2	2	2	2	2	2	2	2	2	2	2	2	2	2	2	2	2	2	2	2	2	2	2	2	2	2	2	2	2	72
M48A	1	2	1	1	1	1	1	1	1	1	2	2	1	1	1	1	1	1	1	1	1	1	1	1	1	1	1	0	1	1	1	1	1	1	1	1	38
M48C	2	2	2	2	2	2	2	2	2	2	1	1	1	2	2	2	2	2	2	2	1	2	2	2	2	2	2	2	2	1	2	2	2	2	2	2	67
M49	0	0	1	0	0	0	0	0	0	0	0	0	0	0	0	0	0	0	0	0	0	0	0	0	0	0	0	0	0	0	0	0	0	0	0	0	1
M50B	1	0	1	1	1	1	1	1	1	1	1	1	1	1	1	1	1	1	1	1	1	1	1	1	1	1	1	1	1	1	1	1	1	1	1	1	35
M67A	4	3	4	4	4	4	4	4	4	4	4	4	4	3	3	3	4	4	4	3	4	3	4	4	3	4	4	4	4	3	4	4	4	3	4	4	135
M67C	1	0	0	0	0	0	0	0	0	0	0	0	0	0	0	0	0	0	0	0	0	0	0	0	0	0	0	0	0	0	0	0	0	0	0	0	1
M67X	1	2	1	1	1	1	1	1	1	1	1	1	1	1	1	1	1	1	1	1	1	2	2	1	1	1	1	2	1	1	1	1	1	2	1	1	41
M76	1	1	1	1	1	1	1	1	1	1	1	1	1	1	1	1	1	1	1	1	1	0	1	1	1	1	1	1	1	1	1	1	1	1	1	1	35
M79	1	1	1	0	1	1	1	1	1	1	1	1	0	1	0	1	1	1	1	1	0	1	1	1	1	1	1	1	1	0	1	1	1	1	1	1	31
M80	1	1	1	1	2	2	2	2	2	2	2	2	2	2	0	1	2	2	2	1	1	1	2	1	2	2	2	2	0	2	2	2	2	2	1	1	57
M81	0	1	0	0	0	0	0	0	0	0	0	0	0	0	0	0	0	0	0	0	0	0	0	0	0	0	0	0	0	1	0	1	0	0	0	0	3
M	68	78	68	56	63	70	70	66	66	62	64	64	61	64	52	54	66	67	57	73	60	59	77	74	59	54	55	70	59	62	68	74	57	56	59	60	2292
P01	0	2	0	0	0	0	0	0	0	0	0	0	0	0	0	0	0	0	0	0	0	0	0	0	0	0	1	0	0	1	0	1	0	0	0	0	5
S08A	2	2	1	2	2	2	3	2	2	2	2	2	2	2	2	2	2	2	2	2	2	2	2	2	2	3	3	2	2	2	2	2	2	2	2	2	74
S08B	1	1	1	1	1	1	1	1	1	1	1	1	1	1	1	1	1	1	1	1	1	1	1	1	1	2	2	1	1	2	1	1	1	1	1	1	39
S09A	0	0	0	0	1	1	1	1	1	1	1	1	1	2	0	0	1	1	0	0	1	2	0	0	0	0	0	0	2	2	2	1	1	0	2	1	27
S09B	1	1	1	1	1	1	1	1	1	1	1	1	1	1	1	1	1	1	1	1	1	1	1	1	1	1	1	1	1	1	1	1	1	1	1	1	36
S09C	6	3	4	2	5	2	3	3	3	5	2	2	1	3	3	3	3	3	2	4	3	1	4	4	2	2	4	4	2	2	2	4	3	2	4	1	106
S09D	0	0	0	0	0	0	0	0	0	0	0	0	0	0	0	0	0	0	0	0	0	0	0	0	0	0	0	0	1	1	0	0	0	0	0	0	2
S09X	15	15	15	10	15	20	19	16	13	14	16	15	14	11	9	9	14	15	9	28	14	11	26	27	9	12	9	17	10	14	10	19	15	14	28	9	536
S10	4	7	3	3	5	4	4	3	5	5	5	5	4	6	5	5	4	3	3	3	5	7	3	3	4	3	3	3	7	5	6	4	4	3	4	6	156
S12	1	4	7	0	3	4	2	2	3	4	1	1	2	1	4	4	2	2	0	6	1	0	7	8	5	4	5	3	0	4	5	4	2	5	3	0	109
S14	1	1	1	1	1	1	1	1	1	1	1	1	1	1	1	1	1	1	1	1	1	1	1	1	1	1	1	1	1	1	1	1	1	1	1	1	36
S16	1	2	2	2	2	2	2	2	2	2	2	2	2	2	1	1	2	2	2	2	2	1	2	2	2	2	2	2	1	2	2	2	2	2	2	1	66
S26A	2	2	1	1	1	2	2	2	2	1	1	1	1	2	1	2	2	2	2	2	1	2	1	2	2	2	2	2	2	2	2	1	1	1	2	2	59
S26B	1	1	1	0	1	1	1	1	1	1	1	1	1	1	1	1	1	1	1	1	1	1	1	1	1	1	1	1	0	1	1	1	1	1	1	1	34
S28	1	1	1	1	1	1	1	1	1	1	1	1	1	1	1	1	1	1	1	1	1	1	1	1	1	1	1	1	1	1	1	1	1	1	1	1	36
S33	12	21	16	12	13	13	14	12	14	13	15	15	12	16	10	10	12	12	11	17	13	12	23	19	13	12	14	14	11	17	14	24	14	14	18	11	513
S53	1	0	0	0	0	0	0	0	0	0	0	0	0	0	0	0	0	0	0	0	0	0	0	0	0	0	0	0	0	2	0	0	0	0	0	0	3
S54	2	3	3	1	2	3	3	2	3	3	3	3	2	3	3	3	3	2	2	3	3	3	3	3	3	3	3	3	3	2	3	3	3	3	3	3	99
S59	1	1	1	1	1	1	1	1	1	1	1	1	1	1	1	1	1	1	1	1	1	1	1	1	1	1	1	1	1	1	1	1	1	1	1	1	36
S	52	67	58	38	55	59	59	51	54	56	54	53	47	54	44	45	51	50	39	73	51	47	77	76	48	50	53	56	46	63	54	71	53	52	74	42	1972
T01A	13	13	13	13	13	13	13	13	13	13	13	13	13	13	13	13	13	13	13	15	13	13	13	13	13	13	13	13	13	13	13	13	13	13	13	13	470
T01X	1	1	1	1	1	1	1	1	1	1	1	1	1	1	1	1	1	1	1	1	1	1	1	1	1	1	1	1	1	1	1	1	1	1	1	1	36
T03	2	6	4	3	4	3	3	3	3	4	4	4	3	6	1	1	3	3	3	6	4	3	5	4	3	5	5	4	3	4	3	4	3	3	4	3	129
T05	1	1	1	1	1	1	1	1	1	1	1	1	1	1	1	1	1	1	1	1	1	1	1	1	1	1	1	1	1	1	1	1	1	1	2	1	37
T	17	21	19	18	19	18	18	18	18	19	19	19	18	21	16	16	18	18	18	23	19	18	20	19	18	20	20	19	18	19	18	19	18	18	20	18	672
A: aspartic peptidases, C: cysteine peptidases, M: metallo-peptidases, N: asparagine peptide lyases, S: serine peptidases, T: threonine peptidases, and I: protease inhibitors.
Column names represent strain identities
