# Supplementary material for: In silico Proteomic Analysis Provides Insights Into Phylogenomics and Plant Biomass Deconstruction Potentials of the Tremelalles
Source: Front Bioeng Biotechnol. 2020 Apr 3;8:226. doi: 10.3389/fbioe.2020.00226 (PMC7147457; doi:10.3389/fbioe.2020.00226)
Supplement: Supplementary file 2 [file Table_2.XLSX]

## Sheet: CAZYME
Table S2: Distribution of predicted CAZYmes families among the Tremellales species.
	DSM 27192	Phaff54-35	Phaff89-39	JEC21	H99	WM276	DSM 1558	NRRL Y50378	BCC8398	CBS 569T	CBS 8507T	CBS 8886	CBS 10435	CBS 10117T	CBS 10118T	CBS 10737T	RY1	tr26	JCM 9039T	JCM 13614	JCM 2954T	JCM 2961T	JCM 2956T	JCM 24511	ATCC 20509	CBS 7841T	CBS 6039T	CBS 6273	CBS 7855	NRRL Y 17943	68-887.2	ATCC 28783	CBS 7118T	DSM 27421	05/00	CBS 7805	Total
AA1	3	1	1	2	1	2	2	0	1	1	2	2	2	1	2	1	0	1	1	0	0	0	0	3	3	1	3	3	1	2	2	1	3	4	0	0	52
AA1_1	0	0	0	0	0	0	0	0	0	0	0	0	0	0	0	0	0	0	0	0	0	0	0	0	0	0	0	0	0	0	0	0	0	0	1	0	1
AA1_2	1	1	1	3	3	3	1	1	2	2	2	2	2	2	2	2	1	1	1	2	1	1	1	1	1	1	2	2	1	1	2	1	2	2	1	1	56
AA1_3	0	1	0	0	0	0	0	0	0	0	0	0	0	0	1	0	0	0	0	0	0	0	0	0	0	0	0	0	0	1	0	1	0	0	0	0	4
AA11	1	1	1	1	1	1	1	1	1	1	1	1	1	1	1	1	1	1	0	1	1	3	2	1	1	1	1	1	1	0	1	1	1	1	1	0	36
AA12	0	0	0	0	0	0	0	0	0	0	0	0	0	0	0	0	0	0	0	0	0	0	0	0	1	0	0	0	0	0	0	0	0	0	0	0	1
AA14	1	1	1	1	1	1	0	1	1	1	1	1	1	0	1	1	2	1	1	0	1	1	0	1	0	1	2	2	1	1	1	0	0	2	0	1	32
AA2	1	1	0	0	0	0	0	0	0	0	0	0	0	0	0	0	0	0	0	0	0	0	0	0	0	0	0	0	0	0	0	0	0	0	0	0	2
AA3	1	0	0	0	0	0	0	0	0	0	0	0	0	0	0	0	0	0	0	0	0	0	0	0	0	0	0	0	0	0	0	0	0	0	0	0	1
AA3_2	3	3	2	3	2	2	2	2	2	2	2	2	2	2	2	1	1	2	3	4	2	2	2	4	5	1	2	2	1	3	2	2	2	2	2	3	81
AA3_3	1	1	1	0	0	0	0	1	0	0	0	0	0	0	1	1	1	1	0	1	0	0	0	1	0	0	0	0	0	0	0	0	0	0	0	1	11
AA3_4	0	0	0	0	0	0	0	0	0	0	0	0	0	0	0	0	0	0	0	0	0	0	0	0	0	0	0	0	0	0	1	0	0	0	0	0	1
AA4	0	0	0	0	0	0	0	0	0	0	0	0	0	0	0	0	0	0	0	0	0	0	0	0	1	0	0	0	0	0	0	0	0	0	0	0	1
AA5_1	7	3	3	3	3	3	2	3	3	3	3	3	3	3	3	3	3	3	3	3	3	3	3	6	3	3	3	3	3	4	2	2	3	3	3	3	113
AA6	0	0	1	2	2	2	0	0	1	1	0	0	0	0	0	0	1	0	2	1	0	0	0	0	1	0	0	0	0	0	0	0	0	0	1	0	15
AA7	0	0	0	0	0	0	0	0	0	0	0	0	0	1	1	0	0	0	0	1	0	0	0	1	0	0	0	0	0	0	0	0	0	0	0	0	4
AA8	1	0	0	2	1	1	0	1	0	0	0	0	0	0	0	0	1	0	0	0	0	0	0	1	0	0	0	0	0	1	0	1	0	0	0	0	10
AA9	0	0	0	1	1	1	0	0	0	0	0	0	0	0	0	0	0	0	0	0	0	0	0	0	0	1	0	0	1	0	0	0	0	0	0	1	6
AA	20	13	11	18	15	16	8	10	11	11	11	11	11	10	14	10	11	10	11	13	8	10	8	19	16	9	13	13	9	13	11	9	11	14	9	10	427
CBM13	4	2	1	2	3	1	1	2	1	1	1	1	1	1	1	1	1	2	1	2	2	2	2	3	1	1	1	1	1	2	2	1	1	1	1	1	53
CBM18	1	1	1	1	1	1	0	0	1	1	1	1	1	2	1	2	0	0	0	1	1	0	1	2	0	0	1	1	1	0	0	0	1	0	0	0	25
CBM20	0	0	0	0	0	0	0	0	0	0	0	0	0	0	0	0	0	0	0	0	0	0	0	0	0	0	0	0	0	1	0	0	0	0	0	0	1
CBM21	2	2	2	2	2	2	2	2	2	2	2	2	2	2	2	2	2	2	2	2	2	1	1	2	0	2	2	2	2	2	2	2	2	2	0	2	66
CBM35	0	0	0	0	0	0	0	0	0	0	0	0	0	0	0	0	0	0	0	0	1	0	0	0	0	0	0	0	0	0	0	0	0	0	0	0	1
CBM42	0	2	0	0	0	0	0	0	0	0	0	0	0	0	0	0	0	0	0	0	0	0	0	0	0	0	0	0	0	3	0	0	0	0	0	0	5
CBM43	1	1	1	1	1	1	1	1	1	1	1	1	1	1	1	1	1	1	1	1	1	1	1	1	1	1	1	1	1	1	1	1	1	1	1	1	36
CBM48	1	1	2	1	1	1	1	1	1	1	1	1	1	1	1	1	1	2	1	1	1	1	1	1	1	0	1	1	1	1	1	1	1	1	1	1	37
CBM66	0	1	0	0	0	0	0	0	0	0	0	0	0	0	0	0	0	0	0	0	0	0	0	0	0	0	0	0	0	0	0	0	0	0	0	0	1
CBM67	12	7	3	2	3	1	0	5	5	4	3	3	3	5	4	2	6	0	1	5	2	3	3	14	1	0	2	2	0	3	4	0	2	2	1	3	116
CBM	21	17	10	9	11	7	5	11	11	10	9	9	9	12	10	9	11	7	6	12	10	8	9	23	4	4	8	8	6	13	10	5	8	7	4	8	341
CE1	0	0	0	0	0	0	0	0	0	0	1	1	1	0	1	0	0	0	0	1	0	0	0	0	0	0	0	0	0	0	0	0	0	0	0	0	5
CE10	0	0	0	0	0	0	0	0	0	0	0	0	0	0	0	0	0	0	0	0	1	0	0	0	0	0	0	0	0	0	0	0	0	0	0	0	1
CE15	0	1	0	0	0	0	0	0	0	0	0	0	0	0	0	0	0	0	0	0	0	0	0	1	0	0	0	0	0	0	0	0	0	0	0	0	2
CE4	7	4	4	4	4	4	5	5	3	3	4	4	4	4	4	4	2	4	4	6	4	4	6	8	5	1	4	4	1	7	3	5	4	5	5	6	155
CE5	0	0	0	0	0	0	0	2	0	0	0	0	0	0	0	0	1	0	0	0	2	4	2	0	0	0	0	0	0	0	0	0	0	0	1	0	12
CE8	1	0	1	0	0	0	0	0	0	0	0	0	0	0	0	0	0	0	0	0	0	0	0	1	0	0	0	0	0	0	0	0	0	0	1	0	4
CE9	1	2	1	1	1	1	0	1	1	1	0	0	0	0	1	1	1	1	0	1	1	1	1	1	1	0	1	1	0	2	1	0	1	1	0	1	28
CE	9	7	6	5	5	5	5	8	4	4	5	5	5	4	6	5	4	5	4	8	8	9	9	11	6	1	5	5	1	9	4	5	5	6	7	7	207
GH1	8	1	1	0	0	0	0	4	2	2	2	1	1	3	3	1	4	4	1	1	3	3	1	8	2	0	0	0	0	3	2	0	0	0	1	1	63
GH10	1	1	1	0	0	0	0	1	1	1	0	0	0	0	0	0	1	1	0	0	1	1	1	1	0	0	0	0	0	1	0	0	0	0	1	0	14
GH105	4	1	5	2	3	1	1	4	2	3	4	5	4	6	4	4	2	1	4	5	2	2	2	4	1	1	2	2	1	3	2	1	2	2	3	2	97
GH106	4	2	2	1	1	0	0	0	1	1	1	1	1	1	1	1	0	0	1	1	2	0	0	4	0	0	0	0	0	1	2	0	0	0	0	1	30
GH11	0	0	0	0	0	0	0	0	0	0	0	0	0	0	0	0	0	0	0	0	0	0	0	0	0	0	0	0	0	1	0	0	0	0	0	0	1
GH114	0	1	0	1	1	1	0	2	1	1	1	1	1	1	1	1	1	1	0	0	1	1	0	0	0	2	1	1	2	1	1	0	1	1	0	0	28
GH115	3	2	3	1	1	1	0	3	2	2	2	2	2	2	2	2	2	1	2	4	2	2	2	5	0	0	1	1	0	3	3	0	1	1	1	0	61
GH125	1	1	0	0	0	0	0	0	0	0	0	0	0	0	0	0	0	0	0	0	0	0	0	1	0	0	0	0	0	1	0	0	0	0	0	0	4
GH127	2	5	1	0	0	0	0	1	2	2	2	2	2	2	2	0	1	1	0	0	0	0	0	2	0	0	0	0	0	3	2	0	0	0	0	1	33
GH128	3	2	2	6	6	6	2	2	3	5	5	6	7	5	6	5	2	1	3	3	1	2	2	3	0	4	7	7	4	2	2	2	7	5	1	2	131
GH13_1	3	4	4	5	4	4	4	4	3	3	4	4	4	4	4	4	5	4	4	3	4	5	4	3	2	4	5	5	4	4	4	4	5	5	4	4	144
GH13_22	1	1	1	1	1	1	1	1	1	1	1	1	1	1	1	1	1	1	1	2	1	1	1	2	1	1	1	1	1	1	1	1	1	1	1	1	38
GH13_25	1	1	1	1	1	1	1	1	1	1	1	1	1	2	1	1	1	1	1	1	1	1	1	1	1	1	1	1	1	1	1	1	1	1	1	1	37
GH13_30	4	4	1	1	1	1	0	3	2	2	3	3	3	2	3	2	1	2	0	2	2	2	2	6	1	0	0	0	0	3	1	0	0	0	0	2	59
GH13_31	0	0	0	0	0	0	0	0	0	0	0	0	0	0	0	0	0	0	0	0	1	0	0	0	0	0	0	0	0	0	0	0	0	0	0	0	1
GH13_4	1	0	0	0	0	0	0	0	0	0	0	0	0	0	0	0	0	1	0	1	0	1	1	1	0	0	0	0	0	0	0	0	0	0	0	0	6
GH13_40	2	2	2	1	1	1	1	1	1	2	0	0	0	1	1	0	1	3	2	2	1	1	1	2	1	0	0	0	0	2	4	1	0	0	2	1	40
GH13_5	1	1	1	1	1	1	1	1	1	1	1	1	1	1	1	1	1	1	1	1	1	1	1	1	1	0	1	1	0	1	1	1	1	1	0	1	33
GH13_8	1	1	2	1	1	1	2	1	1	1	1	1	1	1	1	1	1	2	2	2	1	1	1	1	1	0	1	1	1	1	1	1	1	1	1	1	40
GH130	0	1	0	0	0	0	0	0	0	0	0	0	0	0	0	0	0	0	0	0	1	0	0	0	0	0	0	0	0	1	0	0	0	0	0	0	3
GH133	1	1	1	1	1	1	1	1	1	1	1	1	1	2	1	1	1	1	1	1	1	1	1	1	1	1	1	1	1	1	1	1	1	1	1	1	37
GH141	0	0	0	0	0	0	0	0	0	0	0	0	0	0	0	0	0	0	0	0	0	0	0	0	0	0	0	0	0	1	0	0	0	0	0	0	1
GH15	2	2	2	2	2	2	2	2	2	2	2	2	2	1	2	2	2	2	2	2	2	2	2	2	2	2	2	2	2	2	2	2	2	2	1	2	70
GH151	0	0	0	0	0	0	0	0	1	1	0	0	0	0	0	0	0	0	0	0	0	0	0	0	0	0	0	0	0	0	0	0	0	0	0	0	2
GH152	0	1	1	2	2	2	0	1	0	0	1	0	1	0	0	0	1	0	0	0	1	0	0	0	0	1	3	3	2	1	0	0	2	2	0	1	28
GH16	9	8	7	13	11	10	6	9	10	10	12	11	10	9	12	9	5	5	8	9	9	11	11	14	4	9	14	14	10	6	6	5	13	12	9	8	338
GH17	1	1	1	1	1	1	1	1	1	1	1	1	1	1	1	1	1	1	1	1	1	1	1	1	1	1	1	1	1	1	1	1	1	1	1	1	36
GH18	3	2	4	4	3	4	1	2	3	3	5	5	6	5	5	3	2	3	2	2	3	3	3	3	2	3	3	3	3	2	3	1	3	3	2	3	110
GH2	7	6	3	0	0	0	1	4	2	2	3	3	3	2	3	1	3	1	1	7	6	4	5	7	3	0	2	2	0	9	5	1	2	2	2	2	104
GH20	1	3	1	1	1	1	1	1	1	1	0	0	0	0	0	0	1	2	0	0	1	2	1	1	2	0	1	1	0	5	1	1	1	1	0	1	34
GH24	0	0	0	0	0	0	0	0	0	0	0	0	0	0	0	0	0	0	0	0	0	0	0	0	1	0	0	0	0	0	0	0	0	0	0	0	1
GH28	6	5	3	1	1	1	0	2	2	2	3	3	3	3	2	3	2	0	2	2	2	2	2	7	1	0	1	1	0	1	3	0	1	1	4	2	74
GH29	1	7	0	0	0	0	0	0	0	0	0	0	0	0	0	0	0	0	0	0	3	1	0	2	0	0	0	0	0	2	1	0	0	0	0	0	17
GH3	12	4	5	3	7	5	3	7	7	5	6	6	6	8	6	4	8	11	3	8	5	9	7	11	3	1	7	7	1	4	5	2	3	7	6	4	206
GH30_7	1	1	0	0	0	0	0	0	0	0	0	0	0	0	0	0	0	0	0	0	0	0	0	1	0	0	0	0	0	1	0	0	0	0	0	0	4
GH31	7	12	4	3	3	3	2	4	3	3	3	3	3	3	3	3	5	5	2	6	4	7	6	9	3	2	2	2	2	7	4	2	1	2	1	3	137
GH32	2	3	1	1	1	1	0	2	1	1	1	1	1	1	2	1	2	0	0	0	2	1	1	3	1	0	1	1	0	1	1	0	1	1	1	3	40
GH33	0	0	0	0	1	0	0	0	0	0	0	0	0	0	0	0	0	0	0	0	0	0	0	0	0	0	0	0	0	1	0	0	0	0	0	0	2
GH35	2	2	1	0	0	0	0	1	1	1	1	1	1	1	1	0	0	1	0	1	0	1	0	2	0	0	0	0	0	2	1	0	0	0	0	0	21
GH36	2	4	0	0	0	0	0	2	0	0	0	0	0	0	0	0	2	1	1	2	4	2	2	3	1	0	2	2	0	3	1	0	2	2	0	0	38
GH37	2	2	2	2	2	2	2	2	2	2	2	2	2	2	2	2	2	3	2	2	2	2	2	2	2	2	2	2	2	2	2	2	2	2	2	2	73
GH38	5	8	3	1	1	1	1	3	2	2	2	2	2	3	4	3	3	3	1	4	1	2	2	6	1	0	1	1	0	6	5	1	1	1	1	2	85
GH39	0	2	0	0	0	0	0	1	0	0	0	0	0	0	0	0	0	0	0	0	0	0	0	0	0	0	0	0	0	0	0	0	0	0	0	0	3
GH42	1	0	0	0	0	0	0	0	0	0	0	0	0	0	0	0	0	0	0	0	0	1	1	1	0	0	0	0	0	1	1	0	0	0	0	0	6
GH43	0	0	0	0	0	0	0	0	0	0	0	0	0	0	0	0	0	1	0	0	0	0	0	0	0	0	0	0	0	1	0	0	0	0	0	0	2
GH43_1	1	0	1	0	0	0	0	0	0	0	0	0	0	0	0	0	0	1	0	0	1	1	1	1	1	0	0	0	0	1	1	0	0	0	0	0	10
GH43_12	0	0	0	0	0	0	0	0	0	0	0	0	0	0	0	0	0	0	0	0	0	0	0	1	0	0	0	0	0	0	0	0	0	0	0	0	1
GH43_13	9	0	0	0	0	0	0	2	1	1	0	0	0	1	0	0	4	2	0	1	1	3	3	8	0	0	0	0	0	1	2	0	0	0	0	0	39
GH43_14	0	0	0	0	0	0	0	0	0	0	0	0	0	0	0	0	0	0	0	0	0	0	0	0	0	0	0	0	0	0	0	0	0	0	0	1	1
GH43_24	0	0	0	0	0	0	0	0	0	0	0	0	0	0	0	0	0	0	0	0	1	0	0	0	0	0	0	0	0	0	0	0	0	0	0	0	1
GH47	3	3	3	3	3	3	2	3	3	3	3	3	3	3	3	3	2	3	3	3	3	3	3	3	3	3	3	3	3	4	3	3	3	3	3	3	107
GH49	1	0	0	0	0	0	0	0	0	1	0	0	0	0	0	0	0	0	0	0	0	0	0	1	0	0	0	0	0	0	0	0	0	0	0	0	3
GH5	2	1	1	1	1	1	1	1	1	1	1	1	1	1	1	1	1	2	1	1	1	1	1	2	0	1	1	1	1	1	1	1	1	1	0	1	37
GH5_11	2	0	0	0	0	0	0	0	0	0	0	0	0	0	0	0	0	0	0	0	0	0	0	2	0	0	0	0	0	0	0	0	0	0	0	0	4
GH5_12	3	3	3	2	2	2	3	3	3	3	3	3	3	3	3	3	2	3	3	3	3	3	3	3	2	2	2	2	2	3	3	3	2	2	2	3	96
GH5_22	7	2	2	1	1	1	1	1	2	2	2	2	2	2	3	2	4	1	1	2	2	1	1	8	1	0	0	0	0	1	2	1	0	0	1	0	59
GH5_5	1	0	0	0	0	0	0	0	1	1	1	1	1	1	1	1	0	1	0	0	1	1	2	1	0	1	2	2	1	0	0	0	1	1	0	1	24
GH5_50	1	2	2	1	1	1	2	2	2	2	2	2	2	2	2	2	1	2	2	2	2	1	2	1	1	1	1	1	1	2	2	2	1	1	1	2	57
GH5_7	0	1	0	0	0	0	0	0	0	0	0	0	0	0	0	0	0	0	0	0	0	0	0	0	0	0	0	0	0	0	0	0	0	0	0	0	1
GH5_9	5	7	6	5	5	5	5	6	6	6	5	6	5	6	6	6	6	7	6	5	6	5	5	6	4	5	5	5	5	7	6	5	4	5	5	7	199
GH51	2	5	1	1	1	0	0	1	1	1	1	1	1	1	1	1	0	1	1	1	1	1	1	2	1	0	1	1	0	2	1	0	1	1	1	1	37
GH54	0	2	0	0	0	0	0	0	0	0	0	0	0	0	0	0	0	0	0	0	0	0	0	0	0	0	0	0	0	4	0	0	0	0	0	0	6
GH55	0	1	0	0	0	0	0	0	0	0	0	0	0	0	0	0	0	0	0	0	0	0	0	0	0	0	0	0	0	1	0	0	0	0	0	0	2
GH63	3	2	0	0	0	0	0	1	0	0	0	0	0	1	1	0	0	0	1	1	1	0	0	3	0	0	0	0	0	4	1	0	0	0	1	1	21
GH67	1	1	0	0	0	0	0	0	0	0	0	0	0	0	0	0	0	0	0	0	0	0	0	1	0	0	0	0	0	1	0	0	0	0	0	0	4
GH71	4	4	4	4	4	4	3	3	4	4	4	4	4	4	4	4	5	5	5	5	4	4	5	4	4	2	4	5	2	4	4	3	5	4	4	5	145
GH72	1	1	1	1	1	1	1	1	1	1	1	1	1	1	1	1	1	1	1	1	1	1	1	1	1	1	1	1	1	1	1	1	1	1	1	1	36
GH74	1	1	0	0	0	0	0	0	0	0	0	0	0	0	0	0	0	0	0	0	1	0	0	1	0	0	0	0	0	0	1	0	0	0	0	0	5
GH76	0	1	0	0	0	0	0	0	0	0	0	0	0	0	0	0	0	0	0	0	0	0	0	0	0	0	0	0	0	1	0	0	0	0	0	0	2
GH78	13	8	3	2	3	1	0	5	5	4	3	3	3	5	4	2	7	0	1	5	3	3	3	15	1	0	2	2	0	3	4	0	2	2	3	4	124
GH79	4	1	5	4	4	8	1	4	2	2	2	2	2	2	1	2	1	1	2	3	1	4	1	5	2	0	2	2	0	1	2	1	2	2	2	6	86
GH88	1	2	1	0	1	1	0	2	1	1	1	1	1	1	1	1	1	1	1	1	1	1	1	2	0	0	1	1	0	1	3	0	0	1	0	2	34
GH89	1	1	0	0	0	0	0	0	0	0	0	0	0	0	0	0	0	0	0	0	0	0	0	1	0	0	0	0	0	1	0	0	0	0	0	1	5
GH9	1	1	1	1	1	1	1	1	1	1	1	1	1	1	1	1	1	1	1	1	1	1	1	1	1	1	1	1	1	1	1	1	1	1	1	1	36
GH92	1	2	1	1	1	1	1	0	1	1	1	1	1	1	1	1	0	1	1	1	2	0	0	1	1	0	1	1	0	0	2	1	1	1	0	1	31
GH93	1	1	1	0	0	0	0	1	0	0	0	0	0	0	1	0	0	1	0	0	1	0	0	2	0	0	0	0	0	1	0	0	0	0	1	1	12
GH95	1	2	0	0	0	0	0	0	0	0	0	0	0	0	1	0	0	0	0	0	1	0	0	1	0	0	0	0	0	3	1	0	0	0	0	0	10
GH97	0	0	0	0	0	0	0	0	0	0	0	0	0	0	0	0	0	0	0	0	0	0	0	0	0	0	0	0	0	1	0	0	0	0	0	0	1
GH	175	160	102	84	88	83	55	111	98	100	102	102	102	109	111	88	100	99	78	111	111	110	101	198	62	52	90	91	55	143	111	53	81	84	73	95	3568
GT0	1	0	0	0	0	0	0	0	0	0	0	0	0	0	0	0	0	0	0	0	0	0	0	0	0	0	0	0	0	0	0	0	0	0	0	0	1
GT1	5	3	4	3	2	3	3	4	4	4	3	3	3	4	4	4	3	3	3	4	4	6	5	5	5	3	3	3	3	4	3	4	3	3	2	4	129
GT15	1	1	1	1	1	1	1	1	1	1	1	1	1	1	1	1	1	1	1	1	1	2	1	1	1	1	2	2	1	1	1	1	2	2	1	1	41
GT17	0	1	0	0	0	0	0	0	0	0	0	0	0	0	0	0	0	0	0	0	0	0	0	0	0	0	0	0	0	0	0	0	0	0	0	1	2
GT2	16	12	11	10	10	10	10	12	11	12	12	12	12	12	12	12	11	12	15	15	13	14	12	16	9	10	13	13	10	11	11	11	13	13	13	13	434
GT20	2	2	2	2	2	2	2	2	2	2	2	2	2	2	2	2	2	2	2	2	2	2	2	2	2	2	2	2	2	2	2	2	2	2	2	2	72
GT21	1	1	1	1	1	1	1	1	1	1	1	1	1	1	1	1	1	1	1	1	1	1	1	1	1	1	1	1	1	1	1	1	1	1	1	1	36
GT22	1	3	3	3	4	4	2	3	3	2	4	4	4	3	4	2	2	4	3	3	3	3	2	3	2	3	4	4	3	3	2	2	4	4	3	3	109
GT24	1	1	1	1	1	1	1	1	1	1	1	1	1	1	1	1	1	1	1	1	1	1	1	1	1	1	1	1	1	1	1	1	1	1	1	1	36
GT3	2	1	1	1	1	1	1	1	1	1	1	1	1	1	1	1	1	1	1	1	1	1	1	1	1	1	1	1	1	1	1	1	1	1	1	1	37
GT31	2	2	2	2	3	2	1	1	2	2	2	2	2	2	2	2	2	2	2	1	2	1	1	2	2	2	2	2	2	2	2	2	2	2	2	2	68
GT32	3	4	3	5	5	5	3	3	3	3	4	4	4	3	2	3	4	3	2	3	2	1	1	3	2	4	4	4	4	3	3	3	4	4	2	3	116
GT33	1	1	1	1	1	1	1	1	1	1	1	1	1	1	1	1	1	1	1	1	1	1	1	1	1	1	1	1	1	1	1	1	1	1	1	1	36
GT35	1	1	1	1	1	1	1	1	1	1	1	1	1	1	1	1	1	1	2	1	1	1	1	1	1	1	1	1	1	1	1	1	1	1	1	1	37
GT39	3	3	3	3	3	3	3	3	3	3	3	3	3	3	3	3	3	3	3	3	3	3	3	3	3	3	3	3	3	3	3	3	3	3	3	3	108
GT4	4	5	5	5	5	5	4	5	5	5	5	5	5	5	5	4	4	5	5	5	5	5	5	5	4	4	5	5	3	5	5	3	4	4	4	5	167
GT47	2	0	1	1	1	1	1	1	1	1	1	1	1	1	1	1	1	1	3	3	1	1	1	1	1	0	1	1	0	0	2	1	1	1	1	0	37
GT48	1	1	1	1	1	1	1	1	1	1	1	1	1	1	1	1	1	1	1	1	1	1	1	1	1	1	1	1	1	1	1	1	1	1	1	1	36
GT49	0	0	0	0	0	0	0	0	0	0	0	0	0	0	0	0	0	0	1	0	0	0	0	0	0	0	0	0	0	0	1	0	0	0	0	0	2
GT5	1	1	1	1	1	1	1	1	1	1	1	1	1	1	1	1	1	1	1	2	1	1	1	2	1	1	1	1	1	1	1	1	1	1	1	1	38
GT50	1	1	1	1	1	1	1	1	1	1	1	1	1	1	1	1	1	1	1	0	1	1	1	1	1	1	1	1	1	1	1	0	1	1	1	1	34
GT57	2	2	0	0	0	0	0	0	0	0	0	0	0	0	0	0	0	0	2	2	0	0	0	2	0	0	0	0	0	2	2	0	0	0	2	2	18
GT58	1	1	1	1	1	1	1	1	1	1	1	1	1	1	1	1	0	1	1	1	1	1	1	1	1	1	1	1	1	1	1	1	1	1	1	0	34
GT59	1	1	0	0	0	0	0	0	0	0	0	0	0	0	0	0	0	0	1	1	0	0	0	1	0	0	0	0	0	1	0	0	0	0	1	1	8
GT66	1	1	1	1	1	1	1	1	1	1	1	1	1	1	1	1	1	1	1	1	1	1	1	1	1	1	1	1	1	1	1	1	1	1	1	1	36
GT69	3	3	2	3	3	3	3	3	3	3	3	3	3	3	3	3	3	2	3	2	3	3	2	3	2	3	3	3	3	3	3	3	3	3	2	3	102
GT71	2	1	2	2	2	2	1	2	2	2	2	2	2	2	2	2	2	2	3	3	2	0	0	2	2	0	2	2	0	1	2	2	1	2	2	2	62
GT76	0	0	0	1	1	1	0	0	0	0	0	0	0	0	0	0	0	0	0	0	0	0	0	0	0	1	1	1	1	0	0	0	0	1	1	0	9
GT8	3	2	2	5	5	5	2	2	2	2	2	2	2	2	2	2	2	2	2	2	2	3	2	3	2	2	2	2	2	1	2	2	2	2	3	2	84
GT90	9	6	8	6	6	6	8	8	9	9	8	8	8	9	9	8	7	7	10	9	6	8	7	13	8	4	7	7	4	6	9	7	6	7	7	5	269
GT	71	61	59	62	63	63	54	60	61	61	62	62	62	62	62	59	56	59	72	69	59	62	54	76	55	52	64	64	51	58	63	55	60	63	61	61	2198
PL0	1	1	1	1	1	1	1	1	1	1	1	1	1	1	1	1	1	1	1	1	1	1	1	1	1	1	1	1	1	1	1	1	1	1	1	1	36
PL1_4	0	0	0	0	0	0	0	0	0	0	0	0	0	0	0	0	0	0	0	0	0	0	0	0	0	0	1	1	0	0	0	0	1	1	0	0	4
PL14_3	0	0	2	1	1	1	0	2	3	3	3	3	3	3	3	2	1	1	2	1	2	1	1	1	0	1	1	1	1	0	2	1	1	0	0	2	50
PL14_4	0	1	1	1	1	1	0	1	1	1	0	0	0	1	0	1	1	1	0	0	1	1	1	0	0	1	1	1	1	1	0	1	1	1	0	0	23
PL14_5	0	1	0	0	0	0	0	0	0	0	0	0	0	0	0	0	0	0	0	0	0	0	0	0	1	0	0	0	0	1	0	0	0	1	1	0	5
PL22_2	3	1	0	0	0	0	0	0	0	0	1	1	1	1	1	1	0	0	0	2	1	1	1	2	0	0	0	0	0	1	0	0	0	0	0	0	18
PL3_2	0	0	0	0	0	0	0	0	0	0	0	0	0	0	0	0	0	0	0	0	0	0	0	0	0	0	1	1	0	0	0	0	1	1	0	0	4
PL4_3	1	1	1	1	1	1	0	0	0	0	0	0	0	1	0	1	0	0	1	1	0	1	1	1	0	0	1	1	0	0	0	0	1	1	0	0	17
PL4_5	0	2	0	0	0	0	0	0	0	0	0	0	0	0	0	0	0	0	1	1	1	0	0	0	0	0	0	0	0	0	0	0	0	0	0	0	5
PL8_4	0	2	0	0	0	0	0	0	0	0	0	0	0	0	0	0	1	0	0	1	1	1	1	1	1	0	1	1	0	1	1	0	1	1	0	0	15
PL	5	9	5	4	4	4	1	4	5	5	5	5	5	7	5	6	4	3	5	7	7	6	6	6	3	3	7	7	3	5	4	3	7	7	2	3	177
AA: auxillary activities, CBM: carbohydrate-binding modules, CE: carbohydrate esterases, GH: glycoside hydrolases and GT: glycosyltransferases.
