# Supplementary material for: In silico Proteomic Analysis Provides Insights Into Phylogenomics and Plant Biomass Deconstruction Potentials of the Tremelalles
Source: Front Bioeng Biotechnol. 2020 Apr 3;8:226. doi: 10.3389/fbioe.2020.00226 (PMC7147457; doi:10.3389/fbioe.2020.00226)
Supplement: Supplementary file 3 [file Table_3.XLSX]

## Sheet: Sheet1
Table S3: Distribution of CAZYmes containing carbohydrate-binding modules (CBM).
	CBM13_AA3_2	CBM13_CE4	CBM13_GH5	CBM18_CE4	CBM18_GH16	CBM20_GH13_1	CBM21_GT2	CBM35_GH43	CBM42_GH54	CBM43_GH72	CBM48_GH13	CBM66_GH93	CBM67_GH78
CBS 7841T	0	0	0	0	0	0	0	0	0	1	0	0	0
CBS 7855	0	0	0	0	0	0	0	0	0	1	1	0	0
DSM 1558	0	0	1	0	0	0	0	0	0	1	1	0	0
ATCC 28783	0	0	1	0	0	0	0	0	0	1	1	0	0
WM276	0	0	0	0	0	0	0	0	0	1	1	0	1
tr26	0	0	1	0	0	0	0	0	0	1	2	0	0
JCM 9039T	0	0	1	0	0	0	0	0	0	1	1	0	1
ATCC 20509	1	0	0	0	0	0	0	0	0	1	1	0	1
05/00	1	0	0	0	0	0	0	0	0	1	1	0	1
JEC21	0	0	0	0	0	0	0	0	0	1	1	0	2
CBS 6039T	0	0	0	0	0	0	0	0	0	1	1	0	2
CBS 6273	0	0	0	0	0	0	0	0	0	1	1	0	2
CBS 7118T	0	0	0	0	0	0	0	0	0	1	1	0	2
DSM 27421	0	0	0	0	0	0	0	0	0	1	1	0	2
CBS 10737T	0	0	0	1	0	0	0	0	0	1	1	0	2
JCM 2961T	1	0	0	0	0	0	0	0	0	1	1	0	2
H99	0	0	0	0	0	0	0	0	0	1	1	0	3
CBS 8507T	0	0	0	0	0	0	0	0	0	1	1	0	3
CBS 8886	0	0	0	0	0	0	0	0	0	1	1	0	3
CBS 10435	0	0	0	0	0	0	0	0	0	1	1	0	3
CBS 7805	0	0	0	0	0	0	0	0	0	1	1	0	3
JCM 2956T	1	0	0	0	0	0	0	0	0	1	1	0	3
CBS 569T	0	0	0	0	0	0	0	0	0	1	1	0	4
CBS 10118T	0	0	0	0	0	0	0	0	0	1	1	0	4
JCM 2954T	1	0	1	0	0	0	0	1	0	1	1	0	2
Phaff89-39	0	0	0	0	1	0	0	0	0	1	2	0	3
68-887.2	1	0	0	0	0	0	1	0	0	1	1	0	4
BCC8398	0	0	0	0	0	0	0	0	0	1	1	0	5
CBS 10117T	0	0	0	1	0	0	0	0	0	1	1	0	5
RY1	0	0	0	0	0	0	0	0	0	1	1	0	6
NRRL Y50378	1	0	1	0	0	0	0	0	0	1	1	0	5
NRRL Y 17943	1	0	0	0	0	1	0	0	3	1	1	0	3
JCM 13614	1	0	1	1	0	0	0	0	0	1	1	0	5
Phaff54-35	1	0	0	0	0	0	0	0	2	1	1	1	7
DSM 27192	1	1	0	1	0	0	0	0	0	1	1	0	12
JCM 24511	0	1	0	1	0	0	0	0	0	1	1	0	14
